# Supplementary material for: Integrating Biomarkers into Cervical Cancer Screening—Advances in Diagnosis and Risk Prediction: A Narrative Review
Source: Diagnostics (Basel). 2025 Dec 17;15(24):3231. doi: 10.3390/diagnostics15243231 (PMC12731993; doi:10.3390/diagnostics15243231)
Supplement: Supplementary file 1 [file diagnostics-15-03231-s001.zip]

Archive with 1 entries (1 files):
- diagnostics-3935447-supplementary.pdf
